# Supplementary material for: Climate Change Impacts on Greenhouse Horticulture in the Mediterranean Basin: Challenges and Adaptation Strategies
Source: Plants (Basel). 2025 Nov 5;14(21):3390. doi: 10.3390/plants14213390 (PMC12608269; doi:10.3390/plants14213390)
Supplement: Supplementary file 1 [file plants-14-03390-s001.zip]

Archive with 1 entries (1 files):
- plants-3956429-supplementary.pdf
